# Supplementary material for: Some New Aspects of Genetic Variability in Patients with Cutaneous T-Cell Lymphoma
Source: Genes (Basel). 2022 Dec 18;13(12):2401. doi: 10.3390/genes13122401 (PMC9778129; doi:10.3390/genes13122401)
Supplement: Supplementary file 1 [file genes-13-02401-s001.zip]

Archive with 1 entries (1 files):
- genes-2057369-supplementary.pdf
